# Supplementary material for: Methylated DNA is over-represented in whole-genome bisulfite sequencing data
Source: Front Genet. 2014 Oct 21;5:341. doi: 10.3389/fgene.2014.00341 (PMC4204604; doi:10.3389/fgene.2014.00341)
Supplement: Supplementary file 1 [file Table_1.XLSX]

## Sheet: Sheet1
No	Sample Name	Non-conversion%	Mapped Reads
1	Cfx_4cyc_r1	0.00290394	1241506
2	Cfx_4cyc_r2	0.0026051	1077550
3	Cfx_8cyc_r1	0.002908	12475479
4	Cfx_8cyc_r2	0.00269072	11394778
5	Cfx_15cyc_r1	0.00331969	15093369
6	Cfx_15cyc_r2	0.00299138	13597915
7	Kapa_4cyc_r1	0.00306381	4974128
8	Kapa_4cyc_r2	0.00279255	3452465
9	Kapa_8cyc_r1	0.00313272	16580828
10	Kapa_8cyc_r2	0.0027931	15633931
11	Kapa_15cyc_r1	0.00321077	19570220
12	Kapa_15cyc_r2	0.00280144	17965849
19	NEB_4cyc_r1	0.00377989	4489079
20	NEB_4cyc_r2	0.00356461	2774190
21	NEB_8cyc_r1	0.00427142	12691284
22	NEB_8cyc_r2	0.00393308	11638077
23	NEB_15cyc_r1	0.00482447	15415176
24	NEB_15cyc_r2	0.00443965	14027678
